# Supplementary material for: Physical activity and mobility disability in older adult cancer survivors
Source: JNCI Cancer Spectr. 2025 Sep 10;9(5):pkaf084. doi: 10.1093/jncics/pkaf084 (PMC12422780; doi:10.1093/jncics/pkaf084)
Supplement: pkaf084_Supplementary_Data [file pkaf084_supplementary_data.zip]

Archive with 1 entries (1 files):
- Supplementary Material (FINAL).docx
